# Supplementary material for: Effect of sialidase inhibitors on a plaque community biofilm model
Source: Access Microbiol. 2026 Jun 22;8(6):001143.v5. doi: 10.1099/acmi.0.001143.v5 (PMC13286422; doi:10.1099/acmi.0.001143.v5)
Supplement: Supplementary Material 2. [file acmi-8-01143-s002.xlsx]

## Sheet: Table S1
Table S1: Relevant oral bacterial species determined from literature. Summary of bacterial taxa selected for inclusion in the mock biofilm community model
which were determined from previous biofilm models and their association with periodontitis in key literature.
Bacterial taxa	Inclusion in previous plaque models	Likely role in oral microbiota from key literature
A. oris	Guggenheim et al., 2001; Peyyala et al., 2011; Sánchez et al., 2011; Ammann, Gmür and Thurnheer, 2012; Soares et al., 2015; Thurnheer, Bostanci and Belibasakis, 2016; Bloch et al., 2017; Kommerein et al., 2017	Pioneer species (Cisar et al., 1984 )
C. rectus	Ammann, Gmür and Thurnheer, 2012; Soares et al., 2015; Thurnheer, Bostanci and Belibasakis, 2016; Bloch et al., 2017	Periodontitis-associated (vonTroilLinden et al., 1995)
C. showae	Soares et al., 2015	Periodontitis-associated (Socransky et al., 1982)
D. invisus		Periodontitis-associated (Kistler et al., 2013)
F. alocis		Periodontitis-associated (Kumar et al., 2005; Griffen et al., 2012; Kistler et al., 2013)
F. nucleatum subsp. nucleatum and subsp. polymorphum	Bradshaw, Mckee and Marsh, 1990; Kinniment et al., 1996; Guggenheim et al., 2001; Peyyala et al., 2011; Sánchez et al., 2011; Ammann, Gmür and Thurnheer, 2012; Millhouse et al., 2014; Park et al., 2014; Soares et al., 2015; Thurnheer, Bostanci and Belibasakis, 2016; Bloch et al., 2017	‘Bridging’ organism between early and late oral colonisers (Socransky et al., 1982; Moore et al., 1983; Kistler et al., 2013)
N. subflava	Bradshaw, Mckee and Marsh, 1990; Kinniment et al., 1996	Pioneer species and commensal (Liu, Tang and Exley, 2015)
P. micra	Soares et al., 2015	Periodontitis-associated (Socransky et al., 1982; vonTroilLinden et al., 1995; Kistler et al., 2013)
P. gingivalis	Kinniment et al., 1996; Peyyala et al., 2011; Sánchez et al., 2011; Ammann, Gmür and Thurnheer, 2012; Millhouse et al., 2014; Park et al., 2014; Soares et al., 2015; Thurnheer, Bostanci and Belibasakis, 2016; Bloch et al., 2017; Kommerein et al., 2017	Periodontitis-associated (Socransky et al., 1998; Hajishengallis et al., 2011; Griffen et al., 2012; Kistler et al., 2013)
P. intermedia	Ammann, Gmür and Thurnheer, 2012; Soares et al., 2015; Thurnheer, Bostanci and Belibasakis, 2016; Bloch et al., 2017	Periodontitis-associated (Socransky et al., 1982; vonTroilLinden et al., 1995; Griffen et al., 2012)
P. nigrescens	Soares et al., 2015	Periodontitis-associated (Socransky et al., 1982)
S. gordonii	Kinniment et al., 1996; Peyyala et al., 2011; Park et al., 2014	Pioneer species and commensal bacterium (NYVAD and FEJERSKOV, 1987)
S. oralis	Kinniment et al., 1996; Guggenheim et al., 2001; Sánchez et al., 2011; Thurnheer, Bostanci and Belibasakis, 2016; Bloch et al., 2017; Kommerein et al., 2017	Pioneer species (NYVAD and FEJERSKOV, 1987)
T. forsythia ATCC 43037	Ammann, Gmür and Thurnheer, 2012; Soares et al., 2015; Thurnheer, Bostanci and Belibasakis, 2016; Bloch et al., 2017	Periodontitis-associated (Socransky et al., 1998; Kistler et al., 2013)
T. forsythia UB4	Bloch et al., 2017
T. denticola	Ammann, Gmür and Thurnheer, 2012; Thurnheer, Bostanci and Belibasakis, 2016; Bloch et al., 2017	Periodontitis-associated (Socransky et al., 1998; Griffen et al., 2012)
V. dispar	Bradshaw, Mckee and Marsh, 1990; Kinniment et al., 1996; Guggenheim et al., 2001; Ammann, Gmür and Thurnheer, 2012; Thurnheer, Bostanci and Belibasakis, 2016; Bloch et al., 2017; Kommerein et al., 2017	Early coloniser (Periasamy and Kolenbrander, 2010)
REFERENCES
1	Ammann TW, Gmür R, Thurnheer T. Advancement of the 10-species subgingival Zurich Biofilm model by examining different nutritional conditions and defining the structure of the in vitro biofilms. BMC Microbiol. 2012;12(1):227.
2	Bloch S, Thurnheer T, Murakami Y, Belibasakis GN, Schäffer C. Behavior of two Tannerella forsythia strains and their cell surface mutants in multispecies oral biofilms. Molecular Oral Microbiology. 2017 Oct;32(5):404–18.
3	Bradshaw DJ, McKee AS, Marsh PD. Effects of Carbohydrate Pulses and pH on Population Shifts within Oral Microbial Communities in vitro. J Dent Res. 1989 Sept;68(9):1298–302.
4	Cisar JO, David VA, Curl SH, Vatter AE. Exclusive presence of lactose-sensitive fimbriae on a typical strain (WVU45) of Actinomyces naeslundii. Infect Immun. 1984 Nov;46(2):453–8.
5	Griffen AL, Beall CJ, Campbell JH, Firestone ND, Kumar PS, Yang ZK, et al. Distinct and complex bacterial profiles in human periodontitis and health revealed by 16S pyrosequencing. The ISME Journal. 2012 June 1;6(6):1176–85.
6	Guggenheim B, Giertsen E, Schüpbach P, Shapiro S. Validation of an in vitro Biofilm Model of Supragingival Plaque. J Dent Res. 2001 Jan;80(1):363–70.
7	Hajishengallis G, Liang S, Payne MA, Hashim A, Jotwani R, Eskan MA, et al. Low-Abundance Biofilm Species Orchestrates Inflammatory Periodontal Disease through the Commensal Microbiota and Complement. Cell Host & Microbe. 2011 Nov;10(5):497–506.
8	Kinniment SL, Wimpenny JWT, Adams D, Marsh PD. Development of a steady-state oral microbial biof ilrn community using the constant-depth film ferrnenter. Microbiology. 1996 Mar 1;142(3):631–8.
9	Kistler JO, Booth V, Bradshaw DJ, Wade WG. Bacterial Community Development in Experimental Gingivitis. Glogauer M, editor. PLoS ONE. 2013 Aug 14;8(8):e71227.
10	Kommerein N, Stumpp SN, Müsken M, Ehlert N, Winkel A, Häussler S, et al. An oral multispecies biofilm model for high content screening applications. Kreth J, editor. PLoS ONE. 2017 Mar 15;12(3):e0173973.
11	Kumar PS, Griffen AL, Moeschberger ML, Leys EJ. Identification of Candidate Periodontal Pathogens and Beneficial Species by Quantitative 16S Clonal Analysis. J Clin Microbiol. 2005 Aug;43(8):3944–55.
12	Liu G, Tang CM, Exley RM. Non-pathogenic Neisseria: members of an abundant, multi-habitat, diverse genus. Microbiology. 2015 July 1;161(7):1297–312.
13	Millhouse E, Jose A, Sherry L, Lappin DF, Patel N, Middleton AM, et al. Development of an in vitroperiodontal biofilm model for assessing antimicrobial and host modulatory effects of bioactive molecules. BMC Oral Health. 2014 Dec;14(1):80.
14	Moore WE, Holdeman LV, Cato EP, Smibert RM, Burmeister JA, Ranney RR. Bacteriology of moderate (chronic) periodontitis in mature adult humans. Infect Immun. 1983 Nov;42(2):510–5.
15	Nyvad B, Fejerskov O. Scanning electron microscopy of early microbial colonization of human enamel and root surfaces in vivo. European J Oral Sciences. 1987 Aug;95(4):287–96.
16	Park JH, Lee JK, Um HS, Chang BS, Lee SY. A periodontitis-associated multispecies model of an oral biofilm. J Periodontal Implant Sci. 2014;44(2):79.
17	Periasamy S, Kolenbrander PE. Central Role of the Early Colonizer Veillonella sp. in Establishing Multispecies Biofilm Communities with Initial, Middle, and Late Colonizers of Enamel. J Bacteriol. 2010 June 15;192(12):2965–72.
18	Peyyala R, Kirakodu SS, Ebersole JL, Novak KF. Novel Model for Multispecies Biofilms That Uses Rigid Gas-Permeable Lenses. Appl Environ Microbiol. 2011 May 15;77(10):3413–21.
19	Sánchez MC, Llama-Palacios A, Blanc V, León R, Herrera D, Sanz M. Structure, viability and bacterial kinetics of an in vitro biofilm model using six bacteria from the subgingival microbiota: An in vitro subgingival biofilm model. Journal of Periodontal Research. 2011 Apr;46(2):252–60.
20	Soares GMS, Teles F, Starr JR, Feres M, Patel M, Martin L, et al. Effects of Azithromycin, Metronidazole, Amoxicillin, and Metronidazole plus Amoxicillin on an In Vitro Polymicrobial Subgingival Biofilm Model. Antimicrob Agents Chemother. 2015 May;59(5):2791–8.
21	Socransky SS, Tanner ACR, Goodson JM, Haffajee AD, Walker CB, Ebersole JL, et al. An approach to the definition of periodontal disease syndromes by cluster analysis. J Clinic Periodontology. 1982 Dec;9(6):460–71.
22	Thurnheer T, Bostanci N, Belibasakis GN. Microbial dynamics during conversion from supragingival to subgingival biofilms in an in vitro model. Molecular Oral Microbiology. 2016 Apr;31(2):125–35.
23	Von Troil-Lindén B, Torkko H, Alaluusua S, Jousimies-Somer H, Asikainen S. Salivary Levels of Suspected Periodontal Pathogens in Relation to Periodontal Status and Treatment. J Dent Res. 1995 Nov;74(11):1789–95.

## Sheet: Table S2
Table S2: Conditions for PCR reaction for Illumina MiSeq and ONT 16S sequencing
PCR reaction volume	Illumina MiSeq	ONT
For MiSeq: 2X Thermo Scientific Phusion Green Hot Start II High-Fidelity PCR Master Mix (Thermo Fisher Scientific, USA)	12.5 ul	-
For Nanopore: LongAmp Taq 2X Master Mix (NEB, USA)	-	12.5 ul
Nuclease-free water	9.5 ul	5.5 ul
Barcoded forward primer (10uM)	0.5 ul	0.5 ul
Barcoded reverse primer (10uM)	0.5 ul	0.5 ul
Template DNA	2 ul	6 ul
PCR reaction conditions:
Initial denaturation	98 °C for 3 min	95 °C for 1 min
Denaturation (25 cycles)	98 °C for 10 s	95 °C for 20 s
Annealing (25 cycles)	60 °C for 30 s	55 °C for 30 s
Extension (25 cycles)	72 °C for 30 s	65 °C for 2 min
Final extension	72 °C for 5 min	72 °C for 5 min

## Sheet: Table S3
Table S3: Sample information with ENA accession numbers for data accession
study_accession	study_id	sample_accession	run_accession	sample_name	instrument_model	library_name	library_source	library_selection	library_strategy	library_layout	file_name	experiment_id
PRJEB98716	ERP181091	ERS26976425	ERR15752116	Fig1B_miseq	Illumina MiSeq	LIB001	METAGENOMIC	PCR	AMPLICON	PAIRED	S007_S7_L001_R1_001.fastq.gz	ERX15157216
PRJEB98716	ERP181091	ERS26976425	ERR15752116	Fig1B_miseq	Illumina MiSeq	LIB001	METAGENOMIC	PCR	AMPLICON	PAIRED	S007_S7_L001_R2_001.fastq.gz	ERX15157216
PRJEB98716	ERP181091	ERS26976425	ERR15751913	Fig1B_nano	MinION	LIB002	METAGENOMIC	PCR	AMPLICON	SINGLE	Modified_1ngulDNAmix.fastq.gz	ERX15157011
PRJEB98716	ERP181091	ERS26976425	ERR15751914	Fig1B_nano	MinION	LIB002	METAGENOMIC	PCR	AMPLICON	SINGLE	Modified_June2019_extraction_neg.fastq.gz	ERX15157012
PRJEB98716	ERP181091	ERS26976425	ERR15751915	Fig1B_nano	MinION	LIB002	METAGENOMIC	PCR	AMPLICON	SINGLE	Modified_June2019_inoculum.fastq.gz	ERX15157013
PRJEB98716	ERP181091	ERS26976425	ERR15751916	Fig1B_nano	MinION	LIB002	METAGENOMIC	PCR	AMPLICON	SINGLE	Modified_Zymobiomics.fastq.gz	ERX15157014
PRJEB98716	ERP181091	ERS26976425	ERR15751917	Fig1B_nano	MinION	LIB002	METAGENOMIC	PCR	AMPLICON	SINGLE	Unmodified_1ngulDNAmix.fastq.gz	ERX15157015
PRJEB98716	ERP181091	ERS26976425	ERR15751918	Fig1B_nano	MinION	LIB002	METAGENOMIC	PCR	AMPLICON	SINGLE	Unmodified_June2019_inoculum.fastq.gz	ERX15157016
PRJEB98716	ERP181091	ERS26976425	ERR15751919	Fig1B_nano	MinION	LIB002	METAGENOMIC	PCR	AMPLICON	SINGLE	Unmodified_zymobiomics.fastq.gz	ERX15157017
PRJEB98716	ERP181091	ERS26976425	ERR15751920	Fig1CD_nano_flongle	MinION	LIB003	METAGENOMIC	PCR	AMPLICON	SINGLE	modified_Zymobiomics_flongle.fastq.gz	ERX15157018
PRJEB98716	ERP181091	ERS26976425	ERR15751921	Fig1CD_nano_minion	MinION	LIB003	METAGENOMIC	PCR	AMPLICON	SINGLE	modified_Zymobiomics_minion.fastq.gz	ERX15157019
PRJEB98716	ERP181091	ERS26976425	ERR15751922	Fig1CD_nano_minion_rebasecalled	MinION	LIB003	METAGENOMIC	PCR	AMPLICON	SINGLE	modified_Zymobiomics_minion2.fastq.gz	ERX15157020
PRJEB98716	ERP181091	ERS26976425	ERR15751923	Fig1CD_nano_flongle	MinION	LIB003	METAGENOMIC	PCR	AMPLICON	SINGLE	unmodified_Zymobiomics_flongle.fastq.gz	ERX15157021
PRJEB98716	ERP181091	ERS26976425	ERR15751924	Fig1CD_nano_minion	MinION	LIB003	METAGENOMIC	PCR	AMPLICON	SINGLE	unmodified_Zymobiomics_minion.fastq.gz	ERX15157022
PRJEB98716	ERP181091	ERS26976425	ERR15751925	Fig1CD_nano_minion_rebasecalled	MinION	LIB003	METAGENOMIC	PCR	AMPLICON	SINGLE	unmodified_Zymobiomics_minion2.fastq.gz	ERX15157023
PRJEB98716	ERP181091	ERS26976425	ERR15751926	Fig2_nano	MinION	LIB004	METAGENOMIC	PCR	AMPLICON	SINGLE	day14_oselt_rep1.fastq.gz	ERX15157024
PRJEB98716	ERP181091	ERS26976425	ERR15751927	Fig2_nano	MinION	LIB004	METAGENOMIC	PCR	AMPLICON	SINGLE	day14_oselt_rep2.fastq.gz	ERX15157025
PRJEB98716	ERP181091	ERS26976425	ERR15751928	Fig2_nano	MinION	LIB004	METAGENOMIC	PCR	AMPLICON	SINGLE	day14_positive_control_rep1.fastq.gz	ERX15157026
PRJEB98716	ERP181091	ERS26976425	ERR15751929	Fig2_nano	MinION	LIB004	METAGENOMIC	PCR	AMPLICON	SINGLE	day14_positive_control_rep2.fastq.gz	ERX15157027
PRJEB98716	ERP181091	ERS26976425	ERR15751930	Fig2_nano	MinION	LIB004	METAGENOMIC	PCR	AMPLICON	SINGLE	day21_oselt_rep1.fastq.gz	ERX15157028
PRJEB98716	ERP181091	ERS26976425	ERR15751931	Fig2_nano	MinION	LIB004	METAGENOMIC	PCR	AMPLICON	SINGLE	day21_oselt_rep2.fastq.gz	ERX15157029
PRJEB98716	ERP181091	ERS26976425	ERR15751932	Fig2_nano	MinION	LIB004	METAGENOMIC	PCR	AMPLICON	SINGLE	day21_positive_control_rep1.fastq.gz	ERX15157030
PRJEB98716	ERP181091	ERS26976425	ERR15751933	Fig2_nano	MinION	LIB004	METAGENOMIC	PCR	AMPLICON	SINGLE	day21_positive_control_rep2.fastq.gz	ERX15157031
PRJEB98716	ERP181091	ERS26976425	ERR15751934	Fig2_nano	MinION	LIB004	METAGENOMIC	PCR	AMPLICON	SINGLE	day7_negpeg_control.fastq.gz	ERX15157032
PRJEB98716	ERP181091	ERS26976425	ERR15751935	Fig2_nano	MinION	LIB004	METAGENOMIC	PCR	AMPLICON	SINGLE	day7_negpeg_oselt.fastq.gz	ERX15157033
PRJEB98716	ERP181091	ERS26976425	ERR15751936	Fig2_nano	MinION	LIB004	METAGENOMIC	PCR	AMPLICON	SINGLE	day7_oselt_rep1.fastq.gz	ERX15157034
PRJEB98716	ERP181091	ERS26976425	ERR15751937	Fig2_nano	MinION	LIB004	METAGENOMIC	PCR	AMPLICON	SINGLE	day7_oselt_rep2.fastq.gz	ERX15157035
PRJEB98716	ERP181091	ERS26976425	ERR15751938	Fig2_nano	MinION	LIB004	METAGENOMIC	PCR	AMPLICON	SINGLE	day7_positive_control_rep1.fastq.gz	ERX15157036
PRJEB98716	ERP181091	ERS26976425	ERR15751939	Fig2_nano	MinION	LIB004	METAGENOMIC	PCR	AMPLICON	SINGLE	day7_postive_control_rep2.fastq.gz	ERX15157037
PRJEB98716	ERP181091	ERS26976425	ERR15751940	Fig2_nano	MinION	LIB004	METAGENOMIC	PCR	AMPLICON	SINGLE	extraction_neg.fastq.gz	ERX15157038
PRJEB98716	ERP181091	ERS26976425	ERR15751941	Fig2_nano	MinION	LIB004	METAGENOMIC	PCR	AMPLICON	SINGLE	inoculum_control.fastq.gz	ERX15157039
PRJEB98716	ERP181091	ERS26976425	ERR15751942	Fig2_nano	MinION	LIB004	METAGENOMIC	PCR	AMPLICON	SINGLE	inoculum_oselt.fastq.gz	ERX15157040
PRJEB98716	ERP181091	ERS26976425	ERR15751943	Fig2_nano	MinION	LIB004	METAGENOMIC	PCR	AMPLICON	SINGLE	Zymobiomics_DNAmix1.fastq.gz	ERX15157041
PRJEB98716	ERP181091	ERS26976425	ERR15751944	Fig2_nano	MinION	LIB004	METAGENOMIC	PCR	AMPLICON	SINGLE	Zymobiomics_DNAmix2.fastq.gz	ERX15157042
PRJEB98716	ERP181091	ERS26976425	ERR15751945	Fig3_nano	MinION	LIB005	METAGENOMIC	PCR	AMPLICON	SINGLE	Day_14_inoculum1_noinhibitors_rep1.fastq.gz	ERX15157043
PRJEB98716	ERP181091	ERS26976425	ERR15751946	Fig3_nano	MinION	LIB005	METAGENOMIC	PCR	AMPLICON	SINGLE	Day_14_inoculum1_noinhibitors_rep2.fastq.gz	ERX15157044
PRJEB98716	ERP181091	ERS26976425	ERR15751947	Fig3_nano	MinION	LIB005	METAGENOMIC	PCR	AMPLICON	SINGLE	Day_14_inoculum1_noinhibitors_rep3.fastq.gz	ERX15157045
PRJEB98716	ERP181091	ERS26976425	ERR15751948	Fig3_nano	MinION	LIB005	METAGENOMIC	PCR	AMPLICON	SINGLE	Day_14_inoculum1_oselt_dana_rep1.fastq.gz	ERX15157046
PRJEB98716	ERP181091	ERS26976425	ERR15751949	Fig3_nano	MinION	LIB005	METAGENOMIC	PCR	AMPLICON	SINGLE	Day_14_inoculum1_oselt_dana_rep2.fastq.gz	ERX15157047
PRJEB98716	ERP181091	ERS26976425	ERR15751950	Fig3_nano	MinION	LIB005	METAGENOMIC	PCR	AMPLICON	SINGLE	Day_14_inoculum1_oselt_dana_rep3.fastq.gz	ERX15157048
PRJEB98716	ERP181091	ERS26976425	ERR15751951	Fig3_nano	MinION	LIB005	METAGENOMIC	PCR	AMPLICON	SINGLE	Day_14_inoculum2_noinhibitors_rep1.fastq.gz	ERX15157049
PRJEB98716	ERP181091	ERS26976425	ERR15751952	Fig3_nano	MinION	LIB005	METAGENOMIC	PCR	AMPLICON	SINGLE	Day_14_inoculum2_noinhibitors_rep2.fastq.gz	ERX15157050
PRJEB98716	ERP181091	ERS26976425	ERR15751953	Fig3_nano	MinION	LIB005	METAGENOMIC	PCR	AMPLICON	SINGLE	Day_14_inoculum2_noinhibitors_rep3.fastq.gz	ERX15157051
PRJEB98716	ERP181091	ERS26976425	ERR15751954	Fig3_nano	MinION	LIB005	METAGENOMIC	PCR	AMPLICON	SINGLE	Day_14_inoculum2_oselt_dana_rep1.fastq.gz	ERX15157052
PRJEB98716	ERP181091	ERS26976425	ERR15751955	Fig3_nano	MinION	LIB005	METAGENOMIC	PCR	AMPLICON	SINGLE	Day_14_inoculum2_oselt_dana_rep2.fastq.gz	ERX15157053
PRJEB98716	ERP181091	ERS26976425	ERR15751956	Fig3_nano	MinION	LIB005	METAGENOMIC	PCR	AMPLICON	SINGLE	Day_14_inoculum2_oselt_dana_rep3.fastq.gz	ERX15157054
PRJEB98716	ERP181091	ERS26976425	ERR15751957	Fig3_nano	MinION	LIB005	METAGENOMIC	PCR	AMPLICON	SINGLE	Day_21_inoculum1_noinhibitors_rep1.fastq.gz	ERX15157055
PRJEB98716	ERP181091	ERS26976425	ERR15751958	Fig3_nano	MinION	LIB005	METAGENOMIC	PCR	AMPLICON	SINGLE	Day_21_inoculum1_noinhibitors_rep2.fastq.gz	ERX15157056
PRJEB98716	ERP181091	ERS26976425	ERR15751959	Fig3_nano	MinION	LIB005	METAGENOMIC	PCR	AMPLICON	SINGLE	Day_21_inoculum1_noinhibitors_rep3.fastq.gz	ERX15157057
PRJEB98716	ERP181091	ERS26976425	ERR15751960	Fig3_nano	MinION	LIB005	METAGENOMIC	PCR	AMPLICON	SINGLE	Day_21_inoculum1_oselt_dana_rep1.fastq.gz	ERX15157058
PRJEB98716	ERP181091	ERS26976425	ERR15751961	Fig3_nano	MinION	LIB005	METAGENOMIC	PCR	AMPLICON	SINGLE	Day_21_inoculum1_oselt_dana_rep2.fastq.gz	ERX15157059
PRJEB98716	ERP181091	ERS26976425	ERR15751962	Fig3_nano	MinION	LIB005	METAGENOMIC	PCR	AMPLICON	SINGLE	Day_21_inoculum1_oselt_dana_rep3.fastq.gz	ERX15157060
PRJEB98716	ERP181091	ERS26976425	ERR15751963	Fig3_nano	MinION	LIB005	METAGENOMIC	PCR	AMPLICON	SINGLE	Day_21_inoculum2_noinhibitors_rep1.fastq.gz	ERX15157061
PRJEB98716	ERP181091	ERS26976425	ERR15751964	Fig3_nano	MinION	LIB005	METAGENOMIC	PCR	AMPLICON	SINGLE	Day_21_inoculum2_noinhibitors_rep2.fastq.gz	ERX15157062
PRJEB98716	ERP181091	ERS26976425	ERR15751965	Fig3_nano	MinION	LIB005	METAGENOMIC	PCR	AMPLICON	SINGLE	Day_21_inoculum2_noinhibitors_rep3.fastq.gz	ERX15157063
PRJEB98716	ERP181091	ERS26976425	ERR15751966	Fig3_nano	MinION	LIB005	METAGENOMIC	PCR	AMPLICON	SINGLE	Day_21_inoculum2_oselt_dana_rep1.fastq.gz	ERX15157064
PRJEB98716	ERP181091	ERS26976425	ERR15751967	Fig3_nano	MinION	LIB005	METAGENOMIC	PCR	AMPLICON	SINGLE	Day_21_inoculum2_oselt_dana_rep2.fastq.gz	ERX15157065
PRJEB98716	ERP181091	ERS26976425	ERR15751968	Fig3_nano	MinION	LIB005	METAGENOMIC	PCR	AMPLICON	SINGLE	Day_21_inoculum2_oselt_dana_rep3.fastq.gz	ERX15157066
PRJEB98716	ERP181091	ERS26976425	ERR15751969	Fig3_nano	MinION	LIB005	METAGENOMIC	PCR	AMPLICON	SINGLE	Extraction_negative_control.fastq.gz	ERX15157067
PRJEB98716	ERP181091	ERS26976425	ERR15751970	Fig3_nano	MinION	LIB005	METAGENOMIC	PCR	AMPLICON	SINGLE	Inoculum1_positive_control.fastq.gz	ERX15157068
PRJEB98716	ERP181091	ERS26976425	ERR15751971	Fig3_nano	MinION	LIB005	METAGENOMIC	PCR	AMPLICON	SINGLE	Inoculum2_positive_control.fastq.gz	ERX15157069
PRJEB98716	ERP181091	ERS26976425	ERR15751972	Fig3_nano	MinION	LIB005	METAGENOMIC	PCR	AMPLICON	SINGLE	Inoculum3_positive_control.fastq.gz	ERX15157070
PRJEB98716	ERP181091	ERS26976425	ERR15751973	Fig3_nano	MinION	LIB005	METAGENOMIC	PCR	AMPLICON	SINGLE	PCR_neg_control.fastq.gz	ERX15157071	*Excluded from final study as no reads obtained from sequencing
PRJEB98716	ERP181091	ERS26976425	ERR15751974	Fig3_nano	MinION	LIB005	METAGENOMIC	PCR	AMPLICON	SINGLE	Zymobiomics_DNA_mix.fastq.gz	ERX15157072
